# Supplementary material for: Machine Vision Requires Fewer Repeat Measurements than Colorimeters for Precise Seafood Colour Measurement
Source: Foods. 2024 Apr 4;13(7):1110. doi: 10.3390/foods13071110 (PMC11011751; doi:10.3390/foods13071110)
Supplement: Supplementary file 1 [file foods-13-01110-s001.zip]

Archive with 1 entries (1 files):
- foods-2925454-supplementary.pdf
